# Supplementary material for: Structural Basis for the Enhanced Infectivity and Immune Evasion of Omicron Subvariants
Source: Viruses. 2023 Jun 20;15(6):1398. doi: 10.3390/v15061398 (PMC10304477; doi:10.3390/v15061398)
Supplement: Supplementary file 1 [file viruses-15-01398-s001.zip]

Archive with 1 entries (1 files):
- viruses-2422459-supplementary.pdf
